# Supplementary material for: A User-Centric 3D-Printed Modular Peristaltic Pump for Microfluidic Perfusion Applications
Source: Micromachines (Basel). 2023 Apr 25;14(5):930. doi: 10.3390/mi14050930 (PMC10222968; doi:10.3390/mi14050930)
Supplement: Supplementary file 1 [file micromachines-14-00930-s001.zip]

Archive with 1 entries (1 files):
- micromachines-2316394-supplementary.pdf
